# Supplementary material for: Eukaryotic Recombinases Duplicated After Divergence From Known Asgard Archaeal RadA: Implications for the Evolution of Sex During Eukaryogenesis
Source: Genome Biol Evol. 2025 Dec 23;17(12):evaf240. doi: 10.1093/gbe/evaf240 (PMC12722695; doi:10.1093/gbe/evaf240)
Supplement: evaf240_Supplementary_Data [file evaf240_supplementary_data.zip]

Archive with 2 entries (2 files):
- Matsuo.SupplementaryFigures.R1.pdf
- Matsuo_Table S1.xlsx
